# Supplementary material for: A Population Based Study of Liver Function amongst Adults with Hyperuricemia and Gout in the United States
Source: Diseases. 2021 Sep 17;9(3):61. doi: 10.3390/diseases9030061 (PMC8482250; doi:10.3390/diseases9030061)
Supplement: Supplementary file 1 [file diseases-09-00061-s001.zip]

Archive with 1 entries (1 files):
- diseases-1320074-supplementary.pdf
